# Supplementary material for: The Replacement of Only One Portion of Starchy Carbohydrates with Green Leafy Vegetables Regresses Mid and Advanced Stages of NAFLD: Results from a Prospective Pilot Study
Source: Nutrients. 2023 May 12;15(10):2289. doi: 10.3390/nu15102289 (PMC10222437; doi:10.3390/nu15102289)
Supplement: Supplementary file 1 [file nutrients-15-02289-s001.zip]

Archive with 1 entries (1 files):
- nutrients-2343157-supplementary.pdf
